# Supplementary material for: Association between social support and post-traumatic stress disorder symptoms among Chinese patients with ovarian cancer: A multiple mediation model
Source: PLoS One. 2017 May 5;12(5):e0177055. doi: 10.1371/journal.pone.0177055 (PMC5419605; doi:10.1371/journal.pone.0177055)
Supplement: S1 Data — The supporting dataset includes the data underlying our findings in this study. (XLSX) [file pone.0177055.s001.xlsx]

## Sheet: Sheet1
Age	Marital status	Education	Income	Cancer stage	Treatment type	Metastasis	Social support	Hope	Resilience	PTSD symptoms
46	Married/living with a partner	Junior college or above	2001-3000	Ⅰ	No treatment	No	30	36	39	21
53	Married/living with a partner	Secondary school	≤2000	Ⅱ	No treatment	No	25	37	30	39
58	Married/living with a partner	Secondary school	2001-3000	Ⅱ	No treatment	No	23	34	42	35
57	Married/living with a partner	Secondary school	2001-3000	Ⅱ	No treatment	No	21	32	44	33
56	Married/living with a partner	Primary school	≤2000	Ⅲ and Ⅳ	No treatment	No	16	31	32	34
56	Married/living with a partner	Primary school	≤2000	Ⅲ and Ⅳ	No treatment	No	14	33	30	32
47	Married/living with a partner	Secondary school	≤2000	Ⅲ and Ⅳ	No treatment	No	15	28	35	67
47	Married/living with a partner	Secondary school	≤2000	Ⅲ and Ⅳ	No treatment	No	17	30	33	65
51	Single/widowed/divorced	Secondary school	≤2000	Ⅲ and Ⅳ	No treatment	No	33	37	53	35
51	Single/widowed/divorced	Secondary school	≤2000	Ⅲ and Ⅳ	No treatment	No	31	35	51	33
64	Married/living with a partner	Secondary school	2001-3000	Ⅲ and Ⅳ	No treatment	No	40	35	44	22
62	Married/living with a partner	Secondary school	2001-3000	Ⅲ and Ⅳ	No treatment	No	26	34	31	30
60	Married/living with a partner	Secondary school	2001-3000	Ⅲ and Ⅳ	No treatment	No	28	32	33	30
57	Married/living with a partner	Primary school	≤2000	Ⅰ	Chemotherapy	No	38	37	35	27
56	Married/living with a partner	Primary school	≤2000	Ⅰ	Chemotherapy	No	37	39	33	25
42	Married/living with a partner	Secondary school	≤2000	Ⅰ	Chemotherapy	No	26	36	37	31
51	Single/widowed/divorced	Secondary school	≤2000	Ⅰ	Chemotherapy	No	36	37	38	23
50	Single/widowed/divorced	Secondary school	≤2000	Ⅰ	Chemotherapy	No	27	38	41	28
49	Single/widowed/divorced	Secondary school	≤2000	Ⅰ	Chemotherapy	No	34	39	36	21
49	Married/living with a partner	Secondary school	2001-3000	Ⅰ	Chemotherapy	No	35	33	47	20
46	Married/living with a partner	Primary school	2001-3000	Ⅱ	Chemotherapy	No	32	33	35	19
38	Married/living with a partner	Secondary school	2001-3000	Ⅱ	Chemotherapy	No	40	36	40	20
72	Married/living with a partner	Primary school	≤2000	Ⅲ and Ⅳ	Chemotherapy	No	27	27	27	32
66	Married/living with a partner	Primary school	≤2000	Ⅲ and Ⅳ	Chemotherapy	No	40	36	52	28
60	Married/living with a partner	Primary school	≤2000	Ⅲ and Ⅳ	Chemotherapy	No	20	29	31	43
59	Married/living with a partner	Primary school	≤2000	Ⅲ and Ⅳ	Chemotherapy	No	40	36	45	32
57	Married/living with a partner	Primary school	≤2000	Ⅲ and Ⅳ	Chemotherapy	No	38	33	34	38
57	Married/living with a partner	Primary school	≤2000	Ⅲ and Ⅳ	Chemotherapy	No	40	36	37	27
56	Married/living with a partner	Primary school	≤2000	Ⅲ and Ⅳ	Chemotherapy	No	40	31	32	40
55	Married/living with a partner	Primary school	≤2000	Ⅲ and Ⅳ	Chemotherapy	No	35	33	40	29
54	Married/living with a partner	Primary school	≤2000	Ⅲ and Ⅳ	Chemotherapy	No	33	35	42	27
53	Married/living with a partner	Primary school	≤2000	Ⅲ and Ⅳ	Chemotherapy	No	18	32	30	52
51	Married/living with a partner	Primary school	≤2000	Ⅲ and Ⅳ	Chemotherapy	No	20	30	32	50
49	Married/living with a partner	Primary school	≤2000	Ⅲ and Ⅳ	Chemotherapy	No	38	40	47	20
48	Married/living with a partner	Primary school	≤2000	Ⅲ and Ⅳ	Chemotherapy	No	32	35	44	27
48	Married/living with a partner	Primary school	≤2000	Ⅲ and Ⅳ	Chemotherapy	No	33	32	42	49
46	Married/living with a partner	Primary school	≤2000	Ⅲ and Ⅳ	Chemotherapy	No	31	34	44	49
55	Married/living with a partner	Secondary school	≤2000	Ⅲ and Ⅳ	Chemotherapy	No	16	32	33	45
54	Married/living with a partner	Secondary school	≤2000	Ⅲ and Ⅳ	Chemotherapy	No	18	30	35	41
52	Married/living with a partner	Secondary school	≤2000	Ⅲ and Ⅳ	Chemotherapy	No	25	39	46	22
46	Married/living with a partner	Secondary school	≤2000	Ⅲ and Ⅳ	Chemotherapy	No	33	44	40	29
46	Married/living with a partner	Secondary school	≤2000	Ⅲ and Ⅳ	Chemotherapy	No	27	38	33	24
44	Married/living with a partner	Secondary school	≤2000	Ⅲ and Ⅳ	Chemotherapy	No	29	35	43	22
43	Married/living with a partner	Secondary school	≤2000	Ⅲ and Ⅳ	Chemotherapy	No	40	42	43	18
27	Married/living with a partner	Secondary school	≤2000	Ⅲ and Ⅳ	Chemotherapy	No	24	35	56	25
37	Single/widowed/divorced	Junior college or above	≤2000	Ⅲ and Ⅳ	Chemotherapy	No	35	34	28	46
35	Single/widowed/divorced	Junior college or above	≤2000	Ⅲ and Ⅳ	Chemotherapy	No	33	36	26	44
69	Married/living with a partner	Secondary school	2001-3000	Ⅲ and Ⅳ	Chemotherapy	No	17	34	35	38
68	Married/living with a partner	Secondary school	2001-3000	Ⅲ and Ⅳ	Chemotherapy	No	29	32	52	35
67	Married/living with a partner	Secondary school	2001-3000	Ⅲ and Ⅳ	Chemotherapy	No	19	32	37	40
66	Married/living with a partner	Secondary school	2001-3000	Ⅲ and Ⅳ	Chemotherapy	No	24	33	44	47
64	Married/living with a partner	Secondary school	2001-3000	Ⅲ and Ⅳ	Chemotherapy	No	40	36	33	41
63	Married/living with a partner	Secondary school	2001-3000	Ⅲ and Ⅳ	Chemotherapy	No	33	31	45	67
63	Married/living with a partner	Secondary school	2001-3000	Ⅲ and Ⅳ	Chemotherapy	No	21	27	26	67
61	Married/living with a partner	Secondary school	2001-3000	Ⅲ and Ⅳ	Chemotherapy	No	31	29	43	69
60	Married/living with a partner	Secondary school	2001-3000	Ⅲ and Ⅳ	Chemotherapy	No	15	27	26	50
59	Married/living with a partner	Secondary school	2001-3000	Ⅲ and Ⅳ	Chemotherapy	No	19	25	28	65
59	Married/living with a partner	Secondary school	2001-3000	Ⅲ and Ⅳ	Chemotherapy	No	25	35	34	49
59	Married/living with a partner	Secondary school	2001-3000	Ⅲ and Ⅳ	Chemotherapy	No	40	35	56	19
58	Married/living with a partner	Secondary school	2001-3000	Ⅲ and Ⅳ	Chemotherapy	No	17	29	28	48
52	Married/living with a partner	Secondary school	2001-3000	Ⅲ and Ⅳ	Chemotherapy	No	40	34	37	39
50	Married/living with a partner	Secondary school	2001-3000	Ⅲ and Ⅳ	Chemotherapy	No	40	36	39	37
50	Married/living with a partner	Secondary school	2001-3000	Ⅲ and Ⅳ	Chemotherapy	No	32	35	53	31
50	Married/living with a partner	Secondary school	2001-3000	Ⅲ and Ⅳ	Chemotherapy	No	33	32	38	33
48	Married/living with a partner	Secondary school	2001-3000	Ⅲ and Ⅳ	Chemotherapy	No	31	30	36	31
79	Married/living with a partner	Secondary school	＞3000	Ⅲ and Ⅳ	Chemotherapy	No	23	32	36	25
75	Married/living with a partner	Secondary school	＞3000	Ⅲ and Ⅳ	Chemotherapy	No	25	30	38	27
73	Married/living with a partner	Secondary school	＞3000	Ⅲ and Ⅳ	Chemotherapy	No	40	34	32	31
72	Married/living with a partner	Secondary school	＞3000	Ⅲ and Ⅳ	Chemotherapy	No	35	35	46	17
72	Married/living with a partner	Secondary school	＞3000	Ⅲ and Ⅳ	Chemotherapy	No	40	36	34	29
55	Married/living with a partner	Primary school	2001-3000	Ⅰ	Surgery	No	36	41	34	26
24	Married/living with a partner	Junior college or above	2001-3000	Ⅰ	Surgery	No	26	38	41	24
37	Married/living with a partner	Junior college or above	2001-3000	Ⅱ	Surgery	No	30	35	33	34
70	Married/living with a partner	Primary school	≤2000	Ⅲ and Ⅳ	Surgery	No	29	29	25	34
62	Married/living with a partner	Primary school	≤2000	Ⅲ and Ⅳ	Surgery	No	22	33	33	39
70	Married/living with a partner	Secondary school	2001-3000	Ⅲ and Ⅳ	Surgery	No	27	34	48	33
69	Married/living with a partner	Secondary school	2001-3000	Ⅲ and Ⅳ	Surgery	No	22	31	27	25
62	Married/living with a partner	Secondary school	2001-3000	Ⅲ and Ⅳ	Surgery	No	40	34	31	39
56	Married/living with a partner	Secondary school	2001-3000	Ⅲ and Ⅳ	Surgery	No	32	35	44	38
65	Married/living with a partner	Primary school	≤2000	Ⅰ	Combined treatment	No	30	38	39	22
65	Married/living with a partner	Primary school	≤2000	Ⅰ	Combined treatment	No	18	37	46	49
63	Married/living with a partner	Primary school	≤2000	Ⅰ	Combined treatment	No	20	35	48	47
54	Married/living with a partner	Primary school	≤2000	Ⅰ	Combined treatment	No	28	34	28	30
47	Married/living with a partner	Primary school	≤2000	Ⅰ	Combined treatment	No	32	45	46	22
62	Married/living with a partner	Secondary school	≤2000	Ⅰ	Combined treatment	No	33	37	40	26
46	Married/living with a partner	Secondary school	≤2000	Ⅰ	Combined treatment	No	29	34	34	28
43	Married/living with a partner	Secondary school	≤2000	Ⅰ	Combined treatment	No	29	34	44	37
59	Married/living with a partner	Junior college or above	≤2000	Ⅰ	Combined treatment	No	32	40	35	26
65	Married/living with a partner	Secondary school	2001-3000	Ⅰ	Combined treatment	No	30	33	29	46
64	Married/living with a partner	Secondary school	2001-3000	Ⅰ	Combined treatment	No	27	36	48	17
61	Married/living with a partner	Secondary school	2001-3000	Ⅰ	Combined treatment	No	28	31	31	44
53	Married/living with a partner	Secondary school	2001-3000	Ⅰ	Combined treatment	No	24	37	31	36
51	Married/living with a partner	Secondary school	2001-3000	Ⅰ	Combined treatment	No	26	35	29	38
50	Married/living with a partner	Secondary school	2001-3000	Ⅰ	Combined treatment	No	30	40	34	27
68	Married/living with a partner	Junior college or above	2001-3000	Ⅰ	Combined treatment	No	33	32	30	30
66	Married/living with a partner	Junior college or above	2001-3000	Ⅰ	Combined treatment	No	31	34	32	28
57	Married/living with a partner	Junior college or above	2001-3000	Ⅰ	Combined treatment	No	28	38	36	32
53	Married/living with a partner	Junior college or above	2001-3000	Ⅰ	Combined treatment	No	31	34	32	29
64	Married/living with a partner	Secondary school	＞3000	Ⅰ	Combined treatment	No	32	37	27	35
57	Married/living with a partner	Secondary school	＞3000	Ⅰ	Combined treatment	No	32	37	27	44
52	Married/living with a partner	Secondary school	＞3000	Ⅰ	Combined treatment	No	36	45	51	24
45	Married/living with a partner	Secondary school	＞3000	Ⅰ	Combined treatment	No	33	36	45	33
59	Married/living with a partner	Junior college or above	＞3000	Ⅰ	Combined treatment	No	36	34	43	25
46	Married/living with a partner	Junior college or above	＞3000	Ⅰ	Combined treatment	No	28	40	37	31
39	Married/living with a partner	Junior college or above	＞3000	Ⅰ	Combined treatment	No	35	37	35	53
45	Married/living with a partner	Primary school	≤2000	Ⅱ	Combined treatment	No	28	32	27	44
43	Married/living with a partner	Primary school	≤2000	Ⅱ	Combined treatment	No	26	30	29	42
51	Married/living with a partner	Secondary school	≤2000	Ⅱ	Combined treatment	No	36	34	33	38
51	Married/living with a partner	Secondary school	≤2000	Ⅱ	Combined treatment	No	34	36	35	36
51	Married/living with a partner	Secondary school	≤2000	Ⅱ	Combined treatment	No	29	37	42	40
49	Married/living with a partner	Secondary school	≤2000	Ⅱ	Combined treatment	No	29	37	40	42
47	Married/living with a partner	Secondary school	≤2000	Ⅱ	Combined treatment	No	29	34	33	37
62	Married/living with a partner	Secondary school	2001-3000	Ⅱ	Combined treatment	No	33	44	41	20
55	Married/living with a partner	Secondary school	2001-3000	Ⅱ	Combined treatment	No	33	36	35	29
46	Married/living with a partner	Secondary school	2001-3000	Ⅱ	Combined treatment	No	26	34	31	35
44	Married/living with a partner	Secondary school	2001-3000	Ⅱ	Combined treatment	No	28	36	29	33
51	Married/living with a partner	Secondary school	＞3000	Ⅱ	Combined treatment	No	34	38	43	32
50	Married/living with a partner	Secondary school	＞3000	Ⅱ	Combined treatment	No	32	40	41	30
72	Married/living with a partner	Primary school	≤2000	Ⅲ and Ⅳ	Combined treatment	No	29	34	23	47
70	Married/living with a partner	Primary school	≤2000	Ⅲ and Ⅳ	Combined treatment	No	31	32	21	49
69	Married/living with a partner	Primary school	≤2000	Ⅲ and Ⅳ	Combined treatment	No	22	36	49	45
63	Married/living with a partner	Primary school	≤2000	Ⅲ and Ⅳ	Combined treatment	No	38	36	35	46
62	Married/living with a partner	Primary school	≤2000	Ⅲ and Ⅳ	Combined treatment	No	24	34	47	47
60	Married/living with a partner	Primary school	≤2000	Ⅲ and Ⅳ	Combined treatment	No	25	33	26	38
58	Married/living with a partner	Primary school	≤2000	Ⅲ and Ⅳ	Combined treatment	No	23	31	24	40
57	Married/living with a partner	Primary school	≤2000	Ⅲ and Ⅳ	Combined treatment	No	28	37	39	43
56	Married/living with a partner	Primary school	≤2000	Ⅲ and Ⅳ	Combined treatment	No	26	35	37	41
55	Married/living with a partner	Primary school	≤2000	Ⅲ and Ⅳ	Combined treatment	No	22	26	25	51
54	Married/living with a partner	Primary school	≤2000	Ⅲ and Ⅳ	Combined treatment	No	20	28	27	55
49	Married/living with a partner	Primary school	≤2000	Ⅲ and Ⅳ	Combined treatment	No	34	39	35	26
75	Single/widowed/divorced	Primary school	≤2000	Ⅲ and Ⅳ	Combined treatment	No	31	34	37	43
73	Single/widowed/divorced	Primary school	≤2000	Ⅲ and Ⅳ	Combined treatment	No	28	36	35	41
52	Single/widowed/divorced	Primary school	≤2000	Ⅲ and Ⅳ	Combined treatment	No	22	35	34	39
50	Single/widowed/divorced	Primary school	≤2000	Ⅲ and Ⅳ	Combined treatment	No	20	33	32	37
66	Married/living with a partner	Secondary school	≤2000	Ⅲ and Ⅳ	Combined treatment	No	39	43	43	35
65	Married/living with a partner	Secondary school	≤2000	Ⅲ and Ⅳ	Combined treatment	No	37	41	45	37
63	Married/living with a partner	Secondary school	≤2000	Ⅲ and Ⅳ	Combined treatment	No	39	36	42	41
61	Married/living with a partner	Secondary school	≤2000	Ⅲ and Ⅳ	Combined treatment	No	37	34	40	43
61	Married/living with a partner	Secondary school	≤2000	Ⅲ and Ⅳ	Combined treatment	No	28	37	35	30
60	Married/living with a partner	Secondary school	≤2000	Ⅲ and Ⅳ	Combined treatment	No	21	32	35	24
59	Married/living with a partner	Secondary school	≤2000	Ⅲ and Ⅳ	Combined treatment	No	33	46	39	23
55	Married/living with a partner	Secondary school	≤2000	Ⅲ and Ⅳ	Combined treatment	No	20	34	45	52
55	Married/living with a partner	Secondary school	≤2000	Ⅲ and Ⅳ	Combined treatment	No	24	42	42	26
52	Married/living with a partner	Secondary school	≤2000	Ⅲ and Ⅳ	Combined treatment	No	30	37	36	48
51	Married/living with a partner	Secondary school	≤2000	Ⅲ and Ⅳ	Combined treatment	No	32	39	34	46
50	Married/living with a partner	Secondary school	≤2000	Ⅲ and Ⅳ	Combined treatment	No	36	45	41	22
50	Married/living with a partner	Secondary school	≤2000	Ⅲ and Ⅳ	Combined treatment	No	34	40	34	29
49	Married/living with a partner	Secondary school	≤2000	Ⅲ and Ⅳ	Combined treatment	No	34	37	26	47
47	Married/living with a partner	Secondary school	≤2000	Ⅲ and Ⅳ	Combined treatment	No	32	35	28	49
37	Married/living with a partner	Secondary school	≤2000	Ⅲ and Ⅳ	Combined treatment	No	39	44	48	28
47	Single/widowed/divorced	Secondary school	≤2000	Ⅲ and Ⅳ	Combined treatment	No	8	28	37	65
45	Single/widowed/divorced	Secondary school	≤2000	Ⅲ and Ⅳ	Combined treatment	No	8	30	35	63
65	Married/living with a partner	Primary school	2001-3000	Ⅲ and Ⅳ	Combined treatment	No	24	36	47	40
46	Married/living with a partner	Primary school	2001-3000	Ⅲ and Ⅳ	Combined treatment	No	35	47	51	27
62	Married/living with a partner	Secondary school	2001-3000	Ⅲ and Ⅳ	Combined treatment	No	33	34	42	23
60	Married/living with a partner	Secondary school	2001-3000	Ⅲ and Ⅳ	Combined treatment	No	32	38	44	29
58	Married/living with a partner	Secondary school	2001-3000	Ⅲ and Ⅳ	Combined treatment	No	30	40	42	27
50	Married/living with a partner	Secondary school	2001-3000	Ⅲ and Ⅳ	Combined treatment	No	18	34	38	29
48	Married/living with a partner	Secondary school	2001-3000	Ⅲ and Ⅳ	Combined treatment	No	20	36	40	31
48	Married/living with a partner	Secondary school	2001-3000	Ⅲ and Ⅳ	Combined treatment	No	26	36	34	36
48	Married/living with a partner	Secondary school	2001-3000	Ⅲ and Ⅳ	Combined treatment	No	27	39	38	21
30	Married/living with a partner	Secondary school	2001-3000	Ⅲ and Ⅳ	Combined treatment	No	14	29	34	47
29	Married/living with a partner	Secondary school	2001-3000	Ⅲ and Ⅳ	Combined treatment	No	12	27	32	45
63	Married/living with a partner	Junior college or above	2001-3000	Ⅲ and Ⅳ	Combined treatment	No	22	39	40	23
50	Married/living with a partner	Junior college or above	2001-3000	Ⅲ and Ⅳ	Combined treatment	No	32	42	37	33
55	Married/living with a partner	Primary school	＞3000	Ⅲ and Ⅳ	Combined treatment	No	37	36	47	36
53	Married/living with a partner	Primary school	＞3000	Ⅲ and Ⅳ	Combined treatment	No	35	38	45	38
64	Married/living with a partner	Secondary school	＞3000	Ⅲ and Ⅳ	Combined treatment	No	29	30	50	27
62	Married/living with a partner	Secondary school	＞3000	Ⅲ and Ⅳ	Combined treatment	No	31	47	48	25
61	Married/living with a partner	Secondary school	＞3000	Ⅲ and Ⅳ	Combined treatment	No	24	38	37	43
59	Married/living with a partner	Secondary school	＞3000	Ⅲ and Ⅳ	Combined treatment	No	22	36	35	41
58	Married/living with a partner	Secondary school	＞3000	Ⅲ and Ⅳ	Combined treatment	No	23	35	29	39
57	Married/living with a partner	Secondary school	＞3000	Ⅲ and Ⅳ	Combined treatment	No	25	37	31	41
57	Married/living with a partner	Secondary school	＞3000	Ⅲ and Ⅳ	Combined treatment	No	31	41	55	17
56	Married/living with a partner	Secondary school	＞3000	Ⅲ and Ⅳ	Combined treatment	No	33	43	53	17
54	Married/living with a partner	Secondary school	＞3000	Ⅲ and Ⅳ	Combined treatment	No	24	40	45	30
52	Married/living with a partner	Secondary school	＞3000	Ⅲ and Ⅳ	Combined treatment	No	32	37	34	37
51	Married/living with a partner	Secondary school	＞3000	Ⅲ and Ⅳ	Combined treatment	No	28	35	32	35
41	Married/living with a partner	Secondary school	＞3000	Ⅲ and Ⅳ	Combined treatment	No	17	34	35	19
74	Married/living with a partner	Junior college or above	＞3000	Ⅲ and Ⅳ	Combined treatment	No	35	43	31	43
67	Married/living with a partner	Junior college or above	＞3000	Ⅲ and Ⅳ	Combined treatment	No	40	36	38	21
65	Married/living with a partner	Junior college or above	＞3000	Ⅲ and Ⅳ	Combined treatment	No	29	41	38	34
64	Married/living with a partner	Junior college or above	＞3000	Ⅲ and Ⅳ	Combined treatment	No	31	39	36	32
52	Married/living with a partner	Junior college or above	＞3000	Ⅲ and Ⅳ	Combined treatment	No	31	39	38	26
43	Married/living with a partner	Junior college or above	＞3000	Ⅲ and Ⅳ	Combined treatment	No	36	45	38	17
47	Single/widowed/divorced	Junior college or above	＞3000	Ⅲ and Ⅳ	Combined treatment	No	32	39	39	23
29	Single/widowed/divorced	Junior college or above	＞3000	Ⅲ and Ⅳ	Combined treatment	No	32	36	51	25
59	Married/living with a partner	Secondary school	≤2000	Ⅲ and Ⅳ	Chemotherapy	Yes	40	34	43	29
61	Married/living with a partner	Junior college or above	＞3000	Ⅲ and Ⅳ	Chemotherapy	Yes	28	34	39	47
59	Married/living with a partner	Junior college or above	＞3000	Ⅲ and Ⅳ	Chemotherapy	Yes	30	32	37	49
52	Married/living with a partner	Secondary school	≤2000	Ⅲ and Ⅳ	Surgery	Yes	30	33	28	34
52	Married/living with a partner	Secondary school	≤2000	Ⅲ and Ⅳ	Surgery	Yes	32	35	30	32
66	Married/living with a partner	Junior college or above	＞3000	Ⅲ and Ⅳ	Surgery	Yes	24	34	31	35
64	Married/living with a partner	Junior college or above	＞3000	Ⅲ and Ⅳ	Surgery	Yes	26	34	29	37
52	Married/living with a partner	Primary school	≤2000	Ⅲ and Ⅳ	Combined treatment	Yes	25	38	38	29
74	Single/widowed/divorced	Primary school	≤2000	Ⅲ and Ⅳ	Combined treatment	Yes	28	37	36	45
73	Single/widowed/divorced	Primary school	≤2000	Ⅲ and Ⅳ	Combined treatment	Yes	26	35	38	43
55	Married/living with a partner	Secondary school	≤2000	Ⅲ and Ⅳ	Combined treatment	Yes	32	35	26	44
54	Married/living with a partner	Secondary school	≤2000	Ⅲ and Ⅳ	Combined treatment	Yes	30	33	28	42
54	Single/widowed/divorced	Primary school	＞3000	Ⅲ and Ⅳ	Combined treatment	Yes	19	39	32	32
54	Married/living with a partner	Secondary school	＞3000	Ⅲ and Ⅳ	Combined treatment	Yes	28	28	36	38
